# Supplementary material for: Breast cancer care in Uganda: A multicenter study on the frequency of breast cancer surgery in relation to the incidence of breast cancer
Source: PLoS One. 2019 Jul 11;14(7):e0219601. doi: 10.1371/journal.pone.0219601 (PMC6622523; doi:10.1371/journal.pone.0219601)
Supplement: S1 Table — Data before imputation was performed. The hospital Kabale was excluded from data analysis due to total missing data for 2013 and 2014. (XLTX) [file pone.0219601.s001.xltx]

## Sheet: Blad1
Volume of breast cancer surgery for each hospital and month 2013
HOSPITAL		JAN	FEB	MARCH	APRIL	MAY	JUNE	JULY	AUG	SEPT	OCT	NOV	DEC	TOTAL
Apac		0	0	0	0	0	0	0	0	0	0	0	0	0
Arua		1	0	0	0	2	0	0	0	0	1	1	2	7
Entebbe		0	0	0	0	0	0	0	0	0	0	0	0	0
Fortportal		0	0	0	0	0	0	0	0	0	0	0	0	0
Gulu		0	1	0	0	0	1	0	0	1	1	0	0	4
Hoima		0	0	0	0	0	0	0	1	2	0	0	0	3
Iganga		0	0	0	0	0	data missing	data missing	data missing	data missing	data missing	data missing	data missing	0
Itojo		0	0	0	0	0	0	0	0	0	0	0	0	0
Jinja		0	0	0	0	0	0	1	1	1	0	0	0	3
Kabale		excluded	excluded	excluded	excluded	excluded	excluded	excluded	excluded	excluded	excluded	excluded	excluded	excluded
Kalisizo		0	0	0	0	0	0	0	data missing	data missing	data missing	data missing	data missing	0
Kilembe mines		0	0	0	0	0	0	0	0	0	0	0	0	0
Kisoro		data missing	data missing	data missing	data missing	data missing	data missing	data missing	data missing	data missing	data missing	data missing	data missing	x
Lira		data missing	data missing	data missing	data missing	data missing	data missing	data missing	data missing	data missing	0	0	0	0
Lwala		0	0	0	0	0	0	0	0	0	0	0	0	0
Mbarara		2	0	0	0	1	0	0	1	0	1	1	0	6
Masaka		2	0	1	0	1	0	2	1	2	1	0	0	10
Masindi		0	0	0	0	0	0	0	0	0	0	0	0	0
Matany		0	0	0	0	1	2	0	1	2	0	1	0	7
Mbale		1	0	0	0	0	2	1	0	0	0	0	1	5
Moroto		0	0	0	0	0	0	0	0	0	0	0	0	0
Mityana		0	0	0	0	0	0	0	0	0	0	0	0	0
Naguru		0	0	0	0	0	0	0	0	0	0	0	0	0
Nebbi		0	0	0	0	0	0	0	0	0	0	0	0	0
Soroti		0	1	0	0	0	0	1	0	1	2	1	0	6
Tororo		0	0	0	0	0	0	0	0	0	0	0	0	0
Mubende		0	0	0	0	0	0	0	0	0	0	0	0	0
Kitgum		0	0	0	0	0	0	0	0	0	0	0	0	0
Mulago		2	9	2	6	7	2	8	4	7	13	6	7	73
TOTAL		8	11	3	6	12	7	13	9	16	19	10	10	124
