# Supplementary material for: Breast cancer care in Uganda: A multicenter study on the frequency of breast cancer surgery in relation to the incidence of breast cancer
Source: PLoS One. 2019 Jul 11;14(7):e0219601. doi: 10.1371/journal.pone.0219601 (PMC6622523; doi:10.1371/journal.pone.0219601)
Supplement: S2 Table — Data before imputation was performed. The hospital Kabale was excluded from data analysis due to total missing data for 2013 and 2014. (XLT) [file pone.0219601.s002.xlt]

## Sheet: Blad1
Volume of breast cancer surgery for each hospital and month 2014
HOSPITAL		JAN	FEB	MARCH	APRIL	MAY	JUNE	JULY	AUG	SEPT	OCT	NOV	DEC	TOTAL
Apac		0	0	0	0	0	0	0	0	0	0	0	0	0
Arua		1	4	0	0	1	0	0	0	1	1	0	1	9
Entebbe		0	0	0	0	0	0	0	0	0	0	0	0	0
Fortportal		0	0	0	0	0	0	0	0	0	0	0	0	0
Gulu		0	1	0	0	0	0	0	0	0	0	0	0	1
Hoima		0	1	0	0	0	0	0	0	0	0	0	0	1
Iganga		0	0	0	0	0	0	0	0	0	0	0	0	0
Itojo		0	0	0	0	0	0	0	0	0	0	0	0	0
Jinja		0	0	0	0	0	0	1	1	0	0	0	0	2
Kabale		excluded	excluded	excluded	excluded	excluded	excluded	excluded	excluded	excluded	excluded	excluded	excluded	excluded
Kalisizo		0	0	0	0	0	0	0	0	0	0	0	0	0
Kilembe mines		0	0	0	0	0	0	0	0	0	0	0	0	0
Kisoro		0	0	0	0	0	0	0	0	0	0	0	0	0
Lira		data missing	data missing	data missing	data missing	data missing	data missing	data missing	data missing	data missing	data missing	data missing	data missing	x
Lwala		0	0	0	0	0	0	0	0	0	0	0	0	0
Mbarara		0	0	0	0	3	1	1	0	2	1	2	1	11
Masaka		0	0	0	1	1	0	0	0	0	0	1	0	3
Masindi		0	0	0	0	0	0	0	0	0	0	0	0	0
Matany		0	0	1	0	2	0	0	0	1	1	data missing	data missing	5
Mbale		1	1	1	1	4	1	1	2	1	1	2	1	17
Moroto		0	0	0	0	0	0	0	0	0	0	0	0	0
Mityana		0	0	0	0	0	0	0	0	0	0	0	0	0
Naguru		0	0	0	0	0	0	0	0	0	0	1	0	1
Nebbi		0	0	0	0	0	0	0	0	0	0	0	0	0
Soroti		0	2	0	0	0	1	0	0	1	0	1	0	5
Tororo		0	0	0	0	0	0	0	0	1	0	0	0	1
Mubende		0	0	0	0	0	0	0	0	0	0	1	1	2
Kitgum		0	0	0	0	0	0	0	0	0	0	0	0	0
Mulago		data missing	data missing	data missing	data missing	data missing	data missing	data missing	data missing	data missing	data missing	data missing	data missing	x
TOTAL		2	8	2	2	11	3	3	3	7	4	8	4	58
