# Supplementary material for: Breast cancer care in Uganda: A multicenter study on the frequency of breast cancer surgery in relation to the incidence of breast cancer
Source: PLoS One. 2019 Jul 11;14(7):e0219601. doi: 10.1371/journal.pone.0219601 (PMC6622523; doi:10.1371/journal.pone.0219601)
Supplement: S3 Table — *Imputated figure. (XLTX) [file pone.0219601.s003.xltx]

## Sheet: Blad1
HOSPITAL	Hospital type	Jan2013	Feb2013	Mar2013	Apr2013	May2013	Jun2013	Jul2013	Aug2013	Sep2013	Oct2013	Nov2013	Dec2013	Jan2014	Feb2014	Mar2014	Apr2014	May2014	Jun2014	Jul2014	Aug2014	Sep2014	Oct2014	Nov2014	Dec2014
Arua	RRH	1	0	0	0	2	0	0	0	0	1	1	2	1	4	0	0	1	0	0	0	1	1	0	1
Fortportal	RRH	0	0	0	0	0	0	0	0	0	0	0	0	0	0	0	0	0	0	0	0	0	0	0	0
Gulu	RRH	0	1	0	0	0	1	0	0	1	1	0	0	0	1	0	0	0	0	0	0	0	0	0	0
Hoima	RRH	0	0	0	0	0	0	0	1	2	0	0	0	0	1	0	0	0	0	0	0	0	0	0	0
Jinja	RRH	0	0	0	0	0	0	1	1	1	0	0	0	0	0	0	0	0	0	1	1	0	0	0	0
Kabale	RRH	0	0	0	0	0	0	0	0	0	0	0	0	0	0	0	0	0	0	0	0	0	0	0	0
Lira	RRH	0	0	0	0	0	0	0	0	*1	0	0	0	0	*1	0	0	0	0	0	0	0	0	0	0
Masaka	RRH	2	0	1	0	1	0	2	1	2	1	0	0	0	0	0	1	1	0	0	0	0	0	1	0
Matany	GH	0	0	0	0	1	2	0	1	2	0	1	0	0	0	1	0	2	0	0	0	1	1	*1	0
Mbale	RRH	1	0	0	0	0	2	1	0	0	0	0	1	1	1	1	1	4	1	1	2	1	1	2	1
Mbarara	RRH	2	0	0	0	1	0	0	1	0	1	1	0	0	0	0	0	3	1	1	0	2	1	2	1
Moroto	RRH	0	0	0	0	0	0	0	0	0	0	0	0	0	0	0	0	0	0	0	0	0	0	0	0
Mubende	RRH	0	0	0	0	0	0	0	0	0	0	0	0	0	0	0	0	0	0	0	0	0	0	1	1
Mulago	NRH	2	9	2	6	7	2	8	4	7	13	6	7	*5	*9	*5	*4	*15	*6	*4	*7	*10	*7	*11	*5
Soroti	RRH	0	1	0	0	0	0	1	0	1	2	1	0	0	2	0	0	0	1	0	0	1	0	1	0
